# Supplementary material for: Role of Flavonoids in the Prevention of AhR-Dependent Resistance During Treatment with BRAF Inhibitors
Source: Int J Mol Sci. 2020 Jul 16;21(14):5025. doi: 10.3390/ijms21145025 (PMC7404066; doi:10.3390/ijms21145025)
Supplement: Supplementary file 1 [file ijms-21-05025-s001.zip]

Archive with 7 entries (7 files):
- Table S1.pdf
- Table S2.pdf
- Figure Sup 1.tif
- Figure Sup 2.tif
- Figure Sup 3.tif
- Supplemented references (related to Table S1).pdf
- Supplemented tables S3, S4 and S5.xlsx
