# Supplementary material for: Role of Flavonoids in the Prevention of AhR-Dependent Resistance During Treatment with BRAF Inhibitors
Source: Int J Mol Sci. 2020 Jul 16;21(14):5025. doi: 10.3390/ijms21145025 (PMC7404066; doi:10.3390/ijms21145025)
Supplement: Supplementary file 1 [file ijms-21-05025-s001.zip › Supplemented tables S3, S4 and S5.xlsx]

## Sheet: Table S3
References for natural flavonoids compounds from Selleckchem
Catalog No.	Product Name	Rack Number	M.w.	CAS Number	Form	Max Solubility in DMSO (mg/mL)	Targets	Information	URL	Pathway	Number of papers related to melanoma	Role in pigmentation	Role in melanoma	Regulation of AhR activity
S2262	Apigenin	L1700-09	270.24	520-36-5	free base	54	P450 (e.g. CYP17)	Apigenin is a potent P450 inhibitor for CYP2C9 with IC50 of 23 pM.	http://www.selleckchem.com/products/Apigenin.html	Metabolism	48	Up (27)	Inhibition of proliferation and invasion and induction of apoptosis (1), suppression of PDL1 expression (2), inhibition of STAT3 (3)	Antagonist for TCDD induction (4,5)
S2250	(-)-Epigallocatechin Gallate	L1700-09	458.37	989-51-5	free base	72	Others	(-)-Epigallocatechin Gallate is the main catechin extraction of green tea, which shows multiple bioactivity.	http://www.selleckchem.com/products/(-)-Epigallocatechin-gallate.html	Others	66	Dn (28)	Inhibition of proliferation and invasion by targeting YB1 (6), increase Sorafenib effect (7)
S2281	Chrysin	L1700-09	254.24	480-40-0	free base	51	Others	Chrysin is a naturally occurring flavone chemically extracted from the blue passion flower (Passiflora caerulea).	http://www.selleckchem.com/products/Chrysin.html	Others	15	Up (27) or Dn (29)	Synergical effect with IFNa on metastatic pulmonary melanoma (8)	Agonist (9)
S1848	Curcumin	L1700-07	368.38	458-37-7	free base	74	Others	Curcumin is the principal curcuminoid of the popular Indian spice turmeric, which is a member of the ginger family (Zingiberaceae).	http://www.selleckchem.com/products/Curcumin.html	Others	158	Dn (30)	Inhibition of proliferation Wnt/beta Catenin pathway (10)	Antagonist (11)
S2292	Diosmin	L1700-09	608.55	520-27-4	free base	6	Others	Diosmin is a semisynthetic phlebotropic agent and a member of the flavonoid family.	http://www.selleckchem.com/products/Diosmin.html	Others	3			No effect on TCDD induction (4)
S2298	Fisetin	L1700-09	286.24	528-48-3	free base	57	Sirtuin	Fisetin (Fustel) is a potent sirtuin activating compound (STAC) and an agent that modulates sirtuins.	http://www.selleckchem.com/products/Fisetin(Fustel).html	Others	20	Up (27)	Inhibition of migration and invasion by inhibiting HGF/cMET (12)	Antagonist (13)
S1342	Genistein	L1700-03	270.24	446-72-0	Free Base	54	EGFR,Topoisomerase	Genistein, a phytoestrogen found in soy products, is a highly specific inhibitor of protein tyrosine kinase (PTK) which blocks the mitogenic effect mediated by EGF on NIH-3T3 cells with IC50 of 12μM or by insulin with IC50 of 19 μM.	http://www.selleckchem.com/products/Genistein.html	Protein Tyrosine Kinase	80	Up (31)		Antagonist for TCDD induction (14)
S2314	Kaempferol	L1700-10	286.23	520-18-3	free base	57	Others	Kaempferol is a natural flavonol, a type of flavonoid, that has been isolated from plant sources.	http://www.selleckchem.com/products/Kaempferol.html	Others	32	Up (27)	Inhibition of proliferation and invasion (15) an tumor growth (16)	Agonist (9)
S2326	Myricetin	L1700-10	318.24	529-44-2	free base	63	Others	Myricetin(Cannabiscetin) is a flavonoid found in many grapes, berries, fruits, vegetables, herbs, as well as other plants, which has antioxidant and anti tumor properties.	http://www.selleckchem.com/products/Myricetin(Cannabiscetin).html	Others	7	Dn (32)	Inhibition of proliferation and invasion by targeting FAK/paxillin and MAPK pathways (17)	Antagonist (4)
S2394	Naringenin	L1700-10	272.25	480-41-1	free base	54	P450 (e.g. CYP17)	Naringenin is a natural predominant flavanone derived from plant food, which is considered to have a bioactive effect on human health as antioxidant, free radical scavenger, anti-inflammatory, carbohydrate metabolism promoter, and immune system modulator.	http://www.selleckchem.com/products/Naringenin.html	Metabolism	19	Up (33)	Inhibition olf proliferation by targeting TRAF6 (18), induction of autophagy (19)	Inhibitor of AhR via HSP90 (20)
S2329	Naringin	L1700-10	580.53	10236-47-2	free base	116	P450 (e.g. CYP17)	Naringin is a flavanone glycoside, which exerts a variety of pharmacological effects such as antioxidant activity, blood lipid lowering, anticancer activity, and inhibition of cytochrome P450 enzymes.	http://www.selleckchem.com/products/Naringin(Naringoside).html	PI3K/Akt/mTOR	6	Dn (34)
S2333	Nobiletin	L1700-10	402.39	478-01-3	free base	81	MMP	Nobiletin, a citrus flavonoid isolated from citrus peels like in tangerine, which has anti-inflammatory and anti-tumor activities.	http://www.selleckchem.com/products/Nobiletin(Hexamethoxyflavone).html	Others	5	Dn (35)	Inhibition of proliferation (21) by targeting MEK1/2 and RSK2 (22)
S2346	Puerarin	L1700-10	416.38	3681-99-0	free base	86	Others	Puerarin (Kakonein), an isoflavones found in the root of Radix puerariae, is a 5-HT2C receptor and benzodiazepine site antagonist.	http://www.selleckchem.com/products/Puerarin(Kakonein).html	Others	0	Up (36)
S2391	Quercetin	L1700-10	302.24	117-39-5	free base	61	Sirtuin,PI3K,Src,PKC	Quercetin is a natural flavonoid present in vegetables, fruit and wine and is a PI3K inhibitor with IC50 of 2.4 – 5.4 &mu;M.	http://www.selleckchem.com/products/Quercetin(Sophoretin).html	Epigenetics	120	Dn (37)	Inhibitor of glucose metabolism of melanoma cells by targeting c-SRC (23)
S1396	Resveratrol	L1700-04	228.24	501-36-0	Salt	45	Sirtuin,Autophagy	Resveratrol is a phytoalexin produced naturally by several plants with anti-cancer, anti-inflammatory, blood-sugar-lowering and other beneficial cardiovascular effects.	http://www.selleckchem.com/products/Resveratrol.html	Epigenetics		Dn (38)	Inhibition olf proliferation by inducing apoptosis (25), increase of BRAFi sensitivity (26)	Antagonist (26)
S2350	Rutin	L1700-10	610.52	153-18-4	free base	122	Others	Rutin, a flavonol glycoside found in many plants including buckwheat; tobacco; forsythia; hydrangea; viola, etc., which possesses healthy effects for human.	http://www.selleckchem.com/products/Rutin(Rutoside).html	Others	26	Dn (34)		Antagonist (24)
S2357	Silibinin	L1700-10	482.44	22888-70-6	free base	96	Others	Silibinin, the main flavonoid extracted from the milk thistle Silybum marianum, displays hepatoprotective properties in acute and chronic liver injury.	http://www.selleckchem.com/products/Silibinin(Silybin).html	Others	14
S2363	Tangeretin	L1700-10	372.37	481-53-8	free base	8	Others	Tangeretin, a natural polymethoxylated flavone concentrated in the peel of citrus fruits, is known to have antiproliferative, antiinvasive, antimetastatic and antioxidant activities.	http://www.selleckchem.com/products/Tangeretin(Tangeritin).html	Others	5	Dn (39)

## Sheet: Table S4
Table S4 : Binding Energy of different ligands for PAS-B domain of AhR and AA close contact evaluated by docking experiments.
Chemicals	Binding Energy	H-Bond	Close Contact
TCDD	-7.68		THR289 HIS291 PHE295 CYS333 HIS337 MET348 PHE351 LEU353 GLN383
Apigenin	-6.97	CYS300	CYS300 THR289 HIS291 LEU353 PHE287 TYR310 LEU315 GLY321 PHE324
Chrysin	-7.14		HIS291 PHE295 GLY321 PHE324 CYS333 SER336 HIS337 MET348 PHE351 GLN383
Fisetin	-8.01	THR289	THR289 HIS291 LEU353 LEU315 GLY321 PHE324 PHE295 CYS333 MET348
Kaempferol	-6.56		HIS291 PHE295 GLY321 PHE324 CYS333 MET348 TYR310 LEU315 LEU353 VAL381
Resveratrol	-6.39	CYS300 GLY321	PHE287 THR289 HIS291 PHE295 CYS300 LEU308 TYR310 LEU315 GLY321 ILE325 LEU353
Silibin	0
Naringenin	0

## Sheet: Table S5
RT-qPCR primers
Genes
AhR	Forward	accagcctcaggatgtgaac	Reverse	tcattatgctgtacaagtcactgttt
CYP1A1	Forward	accttccctgatccttgtga	Reverse	gatcttggaggtggctgct
NRP1	Forward	aataaccacatttcacaagaagattg	Reverse	tcatcaattttaatttctgggttct
LPAR1	Forward	ccatctctacttccatccctgtaa	Reverse	actcgttgtagaagcactgtgg
AXL	Forward	cgtaacctccacctggtctc	Reverse	tcccatcgtctgacagca
